# Supplementary material for: Geographic and Socioeconomic Disparity of Gastric Cancer Patients in Canada
Source: Curr Oncol. 2021 May 28;28(3):2052–64. doi: 10.3390/curroncol28030190 (PMC8161777; doi:10.3390/curroncol28030190)
Supplement: Supplementary file 1 [file curroncol-28-00190-s001.zip]

Archive with 1 entries (1 files):
- curroncol-1196539-supplementary.pdf
